# Supplementary material for: Psychological Intervention Strategies in Adolescents with Asthma: A Review of the Literature
Source: Children (Basel). 2026 Jan 28;13(2):181. doi: 10.3390/children13020181 (PMC12939749; doi:10.3390/children13020181)
Supplement: Supplementary file 1 [file children-13-00181-s001.zip]

Archive with 1 entries (1 files):
- children-4045046-supplementary.pdf
